# Supplementary material for: Wtip- and Gadd45a-Interacting Protein Dendrin Is Not Crucial for the Development or Maintenance of the Glomerular Filtration Barrier
Source: PLoS One. 2013 Dec 20;8(12):e83133. doi: 10.1371/journal.pone.0083133 (PMC3869763; doi:10.1371/journal.pone.0083133)
Supplement: Table S1 — (XLS) [file pone.0083133.s003.xls]

## Sheet: Sheet1
Probe.Set.ID	Gene.Title	Gene.Symbol	fold_change(KO/WT)	p.value (raw p value)	q.value (multiple test corrected p value)
1436268_at	dendrin	Ddn	0.00250341	3.45375e-06	0.0829948
1455530_at	immunoglobulin heavy variable V14-2	Ighv14-2	0.295578	0.0124128	0.431909
1419106_at	transcription elongation factor B (SIII), polypeptide 2 pseudogene	2210409E12Rik	0.336006	0.0206431	0.450963
1449344_s_at	transcription elongation factor B (SIII), polypeptide 2 pseudogene	2210409E12Rik	0.354863	0.0205637	0.45077
1434145_s_at	serine hydrolase-like	Serhl	0.356361	0.00360917	0.379405
1439839_at	RIKEN cDNA D130051D11 gene	D130051D11Rik	0.370933	0.0425848	0.500604
1420039_s_at	chromobox homolog 7	Cbx7	0.395371	0.00428266	0.388201
1456653_a_at	methylenetetrahydrofolate dehydrogenase (NADP+ dependent) 1-like	Mthfd1l	0.446974	0.0113801	0.424512
1456156_at	leptin receptor	Lepr	0.481701	0.0334323	0.487429
1452661_at	transferrin receptor	Tfrc	0.515005	0.0246598	0.463699
1434736_at	hepatic leukemia factor	Hlf	0.522427	0.0294398	0.475598
1422809_at	regulating synaptic membrane exocytosis 2	Rims2	0.55132	0.0464634	0.509365
1417595_at	mesenchyme homeobox 1	Meox1	0.553529	0.0233957	0.459999
1431146_a_at	copine VIII	Cpne8	0.555989	0.00275955	0.377249
1416692_at	coilin	Coil	0.557278	0.0468467	0.510825
1425841_at	solute carrier family 26, member 7	Slc26a7	0.55873	0.0482489	0.513025
1430183_at	---	---	0.565119	0.0127271	0.432381
1429839_a_at	YY1 associated factor 2	Yaf2	0.569456	0.000117428	0.331979
1437079_at	solute carrier family 18 (vesicular monoamine), member 2	Slc18a2	0.572927	0.0203115	0.45077
1421087_at	period homolog 3 (Drosophila)	Per3	0.575604	0.0341265	0.487429
1417283_at	Ly6/neurotoxin 1	Lynx1	0.581802	0.00438281	0.388201
1421916_at	platelet derived growth factor receptor, alpha polypeptide	Pdgfra	0.582821	0.00236237	0.377249
1436279_at	solute carrier family 26, member 7	Slc26a7	0.584531	0.0491504	0.514184
1450876_at	complement component factor h /// similar to complement component factor H	Cfh /// LOC100048018	0.586195	0.0317607	0.480617
1453131_at	CD300 antigen like family member G	Cd300lg	0.587069	0.00460385	0.389437
1423153_x_at	complement component factor h /// similar to complement component factor H	Cfh /// LOC100048018	0.587948	0.0391207	0.494663
1429475_at	similar to RIKEN cDNA 2810457I06 /// ubiquitin associated and SH3 domain containing, B	LOC677224 /// Ubash3b	0.589091	0.0488706	0.513879
1450184_s_at	thyrotroph embryonic factor	Tef	0.589352	0.00311529	0.379405
1421938_at	serine hydrolase-like	Serhl	0.589908	0.0169027	0.448188
1418057_at	T-cell lymphoma invasion and metastasis 1	Tiam1	0.591829	0.00402708	0.388201
1450124_a_at	ATPase, Ca++ transporting, ubiquitous	Atp2a3	0.59273	0.0213269	0.453132
1423399_a_at	YY1 associated factor 2	Yaf2	0.594989	0.000290115	0.34927
1422890_at	protocadherin 18	Pcdh18	0.596484	0.0481143	0.512885
1433733_a_at	cryptochrome 1 (photolyase-like)	Cry1	0.597478	0.0496166	0.514184
1418174_at	D site albumin promoter binding protein	Dbp	0.601597	0.0438765	0.503687
1417001_a_at	DNA segment, Chr 4, Wayne State University 53, expressed	D4Wsu53e	0.603203	0.0187988	0.448188
1417960_at	cytoplasmic polyadenylation element binding protein 1	Cpeb1	0.607347	0.0479208	0.512723
1451245_at	leucine rich repeat containing 3B	Lrrc3b	0.607367	0.00136078	0.361321
1421906_at	mediator complex subunit 1	Med1	0.608438	0.0240105	0.46131
1441711_at	predicted gene 12575	Gm12575	0.613067	0.0316778	0.48027
1416332_at	cold inducible RNA binding protein	Cirbp	0.621538	0.028003	0.474422
1420972_at	AT rich interactive domain 5B (MRF1-like)	Arid5b	0.622338	0.0171341	0.448188
1444260_at	---	---	0.623444	0.00788837	0.41051
1433598_at	arginine and glutamate rich 1	Arglu1	0.632913	0.0438281	0.503687
1428043_a_at	cytidine monophospho-N-acetylneuraminic acid hydroxylase	Cmah	0.637313	0.011349	0.424512
1417301_at	frizzled homolog 6 (Drosophila)	Fzd6	0.640051	0.0321994	0.482446
1443108_at	---	---	0.640481	0.0192719	0.448188
1419734_at	actin, beta	Actb	0.643892	0.0462389	0.508433
1442368_at	potassium channel tetramerisation domain containing 12b	Kctd12b	0.645193	0.00712164	0.407322
1435521_at	Musashi homolog 2 (Drosophila)	Msi2	0.645879	0.0423637	0.500126
1429021_at	Eph receptor A4	Epha4	0.648695	0.0163639	0.443667
1435285_at	metallophosphoesterase domain containing 2	Mpped2	0.64963	0.0116288	0.424512
1459909_at	nuclear factor I/X	Nfix	0.64963	0.013259	0.432381
1437372_at	cleavage and polyadenylation specific factor 6	Cpsf6	0.650503	0.020574	0.45077
1425530_a_at	syntaxin 3	Stx3	0.655294	0.00349175	0.379405
1419040_at	cytochrome P450, family 2, subfamily d, polypeptide 22	Cyp2d22	0.659123	0.00853077	0.41051
1460017_at	predicted gene 5595	Gm5595	0.659528	0.0192858	0.448188
1426993_at	xenotropic and polytropic retrovirus receptor 1	Xpr1	0.66232	0.0417524	0.499415
1455998_at	zinc finger, BED domain containing 6	Zbed6	0.66421	0.0450335	0.50655
1456786_at	LIM domain binding 2	Ldb2	0.66463	0.0190198	0.448188
1421917_at	platelet derived growth factor receptor, alpha polypeptide	Pdgfra	0.666086	0.0152483	0.439863
1450273_at	interleukin 1 receptor-like 2	Il1rl2	0.66674	0.0221558	0.45531
1439158_at	tousled-like kinase 1	Tlk1	0.667496	0.0103578	0.422903
1436499_at	sphingomyelin synthase 1	Sgms1	1.50225	0.00222767	0.377249
1436011_at	engulfment and cell motility 2, ced-12 homolog (C. elegans)	Elmo2	1.50924	0.00749465	0.40914
1417431_a_at	sphingosine kinase 2	Sphk2	1.55102	0.0459902	0.507957
1415949_at	carboxypeptidase E /// similar to carboxypeptidase E	Cpe /// LOC100046434	1.55386	0.00144367	0.361321
1449519_at	growth arrest and DNA-damage-inducible 45 alpha	Gadd45a	1.55617	0.0127685	0.432381
1445518_at	---	---	1.56008	0.032113	0.482303
1458984_at	---	---	1.56515	0.0178939	0.448188
1438855_x_at	tumor necrosis factor, alpha-induced protein 2	Tnfaip2	1.56923	0.0293465	0.475598
1432432_a_at	similar to RAB3C, member RAS oncogene family /// RAB3C, member RAS oncogene family	LOC100044883 /// Rab3c	1.58883	0.0326725	0.485157
1454768_at	potassium voltage-gated channel, subfamily F, member 1	Kcnf1	1.58925	0.0203323	0.45077
1448181_at	Kruppel-like factor 15	Klf15	1.59186	0.014934	0.438095
1417996_at	neuroglobin	Ngb	1.59356	0.0206051	0.45077
1423505_at	transgelin	Tagln	1.59695	0.0298784	0.475598
1441300_at	potassium voltage-gated channel, subfamily F, member 1	Kcnf1	1.60478	0.0462699	0.508433
1438385_s_at	glutamic pyruvate transaminase (alanine aminotransferase) 2	Gpt2	1.61386	0.0465186	0.509679
1434013_at	actin binding LIM protein family, member 3	Ablim3	1.61821	0.00658976	0.402745
1423561_at	NEL-like 2 (chicken)	Nell2	1.62086	0.00817849	0.41051
1450179_at	sclerostin	Sost	1.62928	0.00431374	0.388201
1450473_at	protocadherin 12	Pcdh12	1.63829	0.028452	0.475318
1455887_at	asparagine-linked glycosylation 8 homolog (yeast, alpha-1,3-glucosyltransferase)	Alg8	1.64534	0.0131553	0.432381
1417625_s_at	chemokine (C-X-C motif) receptor 7	Cxcr7	1.65519	0.0240968	0.461398
1425329_a_at	cytochrome b5 reductase 3	Cyb5r3	1.65551	0.00654486	0.402745
1436177_at	pleckstrin homology domain-containing, family A (phosphoinositide binding specific) member 2	Plekha2	1.66049	0.000528424	0.35072
1437932_a_at	claudin 1	Cldn1	1.67009	0.0342025	0.487429
1417910_at	cyclin A2	Ccna2	1.69258	0.0480072	0.512723
1455747_at	gamma-glutamyltransferase 5	Ggt5	1.69344	0.000697658	0.35072
1427183_at	epidermal growth factor-containing fibulin-like extracellular matrix protein 1	Efemp1	1.69566	0.024349	0.46342
1431894_at	inositol 1,4,5-triphosphate receptor interacting protein	Itprip	1.69588	0.0274539	0.473891
1424885_at	kelch domain containing 8A	Klhdc8a	1.69834	0.0473821	0.510825
1421201_a_at	trophinin	Tro	1.71288	0.00466257	0.390394
1433493_at	family with sequence similarity 73, member B	Fam73b	1.75392	0.00181667	0.36996
1416125_at	FK506 binding protein 5	Fkbp5	1.77155	0.0224908	0.456086
1416273_at	tumor necrosis factor, alpha-induced protein 2	Tnfaip2	1.78352	0.0180562	0.448188
1451418_a_at	splA/ryanodine receptor domain and SOCS box containing 4	Spsb4	1.79348	0.00337432	0.379405
1442392_at	---	---	1.80171	0.0205878	0.45077
1422141_s_at	component of Sp100-rs	Csprs	1.85117	0.018481	0.448188
1451147_x_at	cold shock domain containing C2, RNA binding	Csdc2	1.95481	6.90751e-05	0.331979
1448231_at	FK506 binding protein 5	Fkbp5	2.0047	0.0232818	0.459999
1449368_at	decorin	Dcn	2.08747	0.0497651	0.514184
1418804_at	succinate receptor 1	Sucnr1	2.19287	0.0008738	0.35072
1434437_x_at	ribonucleotide reductase M2	Rrm2	2.27138	0.0147855	0.438095
1428776_at	solute carrier family 10 (sodium/bile acid cotransporter family), member 6	Slc10a6	2.68633	0.00545693	0.402745
1424525_at	gastrin releasing peptide	Grp	3.01966	0.0212233	0.452432
1420357_s_at	X-linked lymphocyte-regulated 3A /// X-linked lymphocyte-regulated 3B /// X-linked lymphocyte-regulated 3C	Xlr3a /// Xlr3b /// Xlr3c	3.38181	0.00408579	0.388201
1419295_at	cAMP responsive element binding protein 3-like 1	Creb3l1	3.54811	0.00571251	0.402745
